# Supplementary material for: Altered Glycolysis, Mitochondrial Biogenesis, Autophagy and Apoptosis in Peritoneal Endometriosis in Adolescents
Source: Int J Mol Sci. 2024 Apr 11;25(8):4238. doi: 10.3390/ijms25084238 (PMC11050237; doi:10.3390/ijms25084238)
Supplement: Supplementary file 1 [file ijms-25-04238-s001.zip]

Archive with 1 entries (1 files):
- ijms-2915801-supplementary.pdf
